# Supplementary material for: Synergistic assembly of human pre-spliceosomes across introns and exons
Source: eLife. 2018 Jun 22;7:e37751. doi: 10.7554/eLife.37751 (PMC6035042; doi:10.7554/eLife.37751)
Supplement: Figure 2—Source data 1. [file elife-37751-fig2-data1.zip]

Archive with 9 entries (9 files):
- SourceDataFigure2-U2-noRNA.dat
- SourceDataFigure2-U5-3e5.dat
- SourceDataFigure2-U5-5i3.dat
- SourceDataFigure2-U5-noRNA.dat
- SourceDataFigure2-U1-3e5.dat
- SourceDataFigure2-U1-5i3.dat
- SourceDataFigure2-U1-noRNA.dat
- SourceDataFigure2-U2-3e5.dat
- SourceDataFigure2-U2-5i3.dat
