# Supplementary material for: Synergistic assembly of human pre-spliceosomes across introns and exons
Source: eLife. 2018 Jun 22;7:e37751. doi: 10.7554/eLife.37751 (PMC6035042; doi:10.7554/eLife.37751)
Supplement: Figure 3—Source data 1. [file elife-37751-fig3-data1.zip]

Archive with 11 entries (11 files):
- SourceDataFigure3-U1-5iX.dat
- SourceDataFigure3-U1-noRNA.dat
- SourceDataFigure3-U1-Xe5.dat
- SourceDataFigure3-U2-3e5.dat
- SourceDataFigure3-U2-3eX.dat
- SourceDataFigure3-U2-5i3.dat
- SourceDataFigure3-U2-noRNA-for-3e5.dat
- SourceDataFigure3-U2-noRNA-for-5i3.dat
- SourceDataFigure3-U2-Xi3.dat
- SourceDataFigure3-U1-3e5.dat
- SourceDataFigure3-U1-5i3.dat
