# Supplementary material for: Synergistic assembly of human pre-spliceosomes across introns and exons
Source: eLife. 2018 Jun 22;7:e37751. doi: 10.7554/eLife.37751 (PMC6035042; doi:10.7554/eLife.37751)
Supplement: Figure 3—figure supplement 3—source data 2. [file elife-37751-fig3-figsupp3-data2.zip]

Archive with 6 entries (6 files):
- SourceDataFigure3S3-U1-noRNA (2).dat
- SourceDataFigure3S3-U1-noRNA.dat
- SourceDataFigure3S3-U1-Xi3.dat
- SourceDataFigure3S3-U1-3e5.dat
- SourceDataFigure3S3-U1-3eX.dat
- SourceDataFigure3S3-U1-5i3.dat
