# Supplementary material for: Synergistic assembly of human pre-spliceosomes across introns and exons
Source: eLife. 2018 Jun 22;7:e37751. doi: 10.7554/eLife.37751 (PMC6035042; doi:10.7554/eLife.37751)
Supplement: Figure 3—figure supplement 5—source data 3. [file elife-37751-fig3-figsupp5-data3.zip]

Archive with 6 entries (6 files):
- SourceDataFigure3S5-U2-5i3-antiU1AMO.dat
- SourceDataFigure3S5-U2-5i3-controlAMO.dat
- SourceDataFigure3S5-U2-noRNA-antiU1AMO.dat
- SourceDataFigure3S5-U2-noRNA-controlAMO.dat
- SourceDataFigure3S5-U2-3e5-antiU1AMO.dat
- SourceDataFigure3S5-U2-3e5-controlAMO.dat
