# Supplementary material for: Synergistic assembly of human pre-spliceosomes across introns and exons
Source: eLife. 2018 Jun 22;7:e37751. doi: 10.7554/eLife.37751 (PMC6035042; doi:10.7554/eLife.37751)
Supplement: Figure 3—figure supplement 6—source data 4. [file elife-37751-fig3-figsupp6-data4.zip]

Archive with 3 entries (3 files):
- SourceDataFigure3S6-U5-5i3.dat
- SourceDataFigure3S6-U5-noRNA.dat
- SourceDataFigure3S6-U5-Xi3.dat
