# Supplementary material for: Synergistic assembly of human pre-spliceosomes across introns and exons
Source: eLife. 2018 Jun 22;7:e37751. doi: 10.7554/eLife.37751 (PMC6035042; doi:10.7554/eLife.37751)
Supplement: Figure 4—Source data 1. [file elife-37751-fig4-data1.zip]

Archive with 5 entries (5 files):
- SourceDataFigure4-U2-noRNA.dat
- SourceDataFigure4-U2-Xi3e5.dat
- SourceDataFigure4-U2-Xi3eX.dat
- SourceDataFigure4-U2-5i3e5.dat
- SourceDataFigure4-U2-5i3eX.dat
